# Supplementary material for: Associations of Temporal Eating Patterns with Nutrient Intake Variability and Diet Quality Among Japanese Female Mobile Application Users
Source: Nutrients. 2026 Mar 18;18(6):957. doi: 10.3390/nu18060957 (PMC13028760; doi:10.3390/nu18060957)
Supplement: Supplementary file 1 [file nutrients-18-00957-s001.zip]

Archive with 1 entries (1 files):
- Supplementary Materials 20260312.pdf
